# Supplementary material for: DNA Methylation of PXDN Is Associated with Early-Life Adversity in Adult Mental Disorders
Source: Biomolecules. 2024 Aug 9;14(8):976. doi: 10.3390/biom14080976 (PMC11353138; doi:10.3390/biom14080976)
Supplement: Supplementary file 1 [file biomolecules-14-00976-s001.zip]

Archive with 2 entries (2 files):
- 24-7-29.pdf
- Tables_S_24-8-7.xlsx
