# Supplementary material for: DNA Methylation of PXDN Is Associated with Early-Life Adversity in Adult Mental Disorders
Source: Biomolecules. 2024 Aug 9;14(8):976. doi: 10.3390/biom14080976 (PMC11353138; doi:10.3390/biom14080976)
Supplement: Supplementary file 1 [file biomolecules-14-00976-s001.zip › Tables_S_24-8-7.xlsx]

## Sheet: Table S1
Table S1: Demografic, diagnostic and DNA methylation data per sample
Sample_ID	Age	Sex	cg10888111	CTQ	Disorder	Diagnosis	ELA	emo_abuse	emo_neglect	phys_abuse	phys_neglect	sex_abuse		HC	Healthy control individuals			sexual abuse: >8; physical abuse: >10; physical neglect: >10; emotional abuse: >13
1	27	2	99.27	81	1	BPD	1	24	21	14	12	10		BPD	Borderline Personality Disorder
2	35	2	98.035	118	1	BPD	1	23	24	25	21	25		MDD	Major Depressive Disorder
3	48	1	99.03	52	1	BPD	1	18	13	8	8	5		SAD	Social Anxiety Disorder
4	25	1	98.295	78	1	BPD	1	21	25	16	11	5		Sex = 1	Male
5	28	2	96.61	46	1	BPD	1	10	8	10	5	13		Sex = 2	Female
6	21	2	100	68	1	BPD	1	21	20	7	15	5
7	25	2	97.785	115	1	BPD	1	25	22	20	23	25			Age
8	18	2	98.515	43	1	BPD	1	15	8	6	5	9			Disorder	no Disorder	ELA	no ELA
9	26	2	97.44	29	1	BPD	1	4	3	5	4	13		means	32	28.2381	32.3595	28.2634
10	19	2	97.27	59	1	BPD	1	12	9	15	5	18		std	11.6131	9.41975	10.889	10.1726
11	40	2	96.1	74	1	BPD	1	21	13	18	11	11
12	47	2	96.06	73	1	BPD	1	15	21	10	14	13			Sex
13	29	2	98.685	50	1	BPD	1	15	14	5	7	9			Disorder	no Disorder	ELA	no ELA
14	47	1	97.175	43	1	BPD	1	10	6	14	6	7		1	65	82	74	73
15	19	2	96.175	41	1	BPD	1	8	17	5	6	5		2	104	107	79	132
16	36	2	96.455	115	1	BPD	1	24	25	22	23	21
17	28	2	97.835	74	1	BPD	1	15	21	7	13	18			mean CTQ	std	mean Age	std	male	female
18	26	2	95.645	100	1	BPD	1	23	23	17	16	21	Disorder	high ELA	61.6842	18.4449	33.4947	11.1892	40	55
19	28	2	97.93	51	1	BPD	1	7	14	7	7	16		low ELA	32.8108	5.08223	30.0811	11.8627	25	49
20	27	2	97.89	99	1	BPD	1	22	19	20	13	25	no Disorder	high ELA	50.931	12.3042	30.5	10.9044	34	24
21	45	2	96.075	57	1	BPD	1	17	19	5	11	5		low ELA	31.4483	5.0996	28.431	10.1372	48	83
22	48	2	99.315	59	1	BPD	1	17	23	5	9	5
23	21	2	96.94	38	1	BPD	1	14	8	6	5	5
24	26	2	97.795	67	1	BPD	1	20	19	11	12	5
25	45	2	96.445	49	1	BPD	1	15	18	5	10	1
26	31	2	96.05	54	1	BPD	1	19	12	9	9	5
27	34	2	98.325	57	1	BPD	1	18	18	5	11	5
28	26	2	98.16	56	1	BPD	1	6	18	13	9	10
29	34	1	96.595	86	1	BPD	1	21	17	20	16	12
30	36	2	97.33	45	1	BPD	1	13	13	6	6	7
31	22	1	95.715	40	1	BPD	0	11	9	8	7	5
32	41	2	97.41	58	1	BPD	1	25	17	5	6	5
33	35	2	97.3	62	1	BPD	1	15	17	10	10	10
34	28	1	95.63	62	1	BPD	1	17	20	11	9	5
35	35	2	97.6	70	1	BPD	1	20	14	15	9	12
36	26	2	97.89	34	1	BPD	0	11	8	5	5	5
37	39	2	98.675	54	1	BPD	1	18	9	8	8	11
38	22	2	98.55	98	1	BPD	1	24	22	13	14	25
39	29	1	97.11	88	1	BPD	1	15	25	13	20	15
40	23	2	98.835	64	1	BPD	1	18	17	5	11	13
41	26	2	95.705	26	0	HC	0	6	5	5	5	5
42	22	1	96.945	28	0	HC	0	7	6	5	5	5
43	29	2	96.79	30	0	HC	0	5	6	5	9	5
44	28	2	96.5	50	0	HC	1	11	18	5	11	5
45	20	1	95.485	27	0	HC	0	6	6	5	5	5
46	58	1	95.94	59	0	HC	1	13	15	9	13	9
47	22	2	95.865	32	0	HC	0	10	6	6	5	5
48	20	2	97.185	27	0	HC	0	7	5	5	5	5
49	19	1	96.57	31	0	HC	0	6	7	5	8	5
50	28	1	96.745	64	0	HC	1	20	16	15	8	5
51	25	1	96.44	32	0	HC	0	7	9	5	6	5
52	24	1	95.83	30	0	HC	0	7	6	5	5	7
53	23	2	98.31	42	0	HC	0	10	16	5	6	5
54	26	1	99.035	53	0	HC	1	14	16	6	6	11
55	29	2	96.31	28	0	HC	0	5	8	5	5	5
56	30	2	96.715	34	0	HC	0	8	11	5	5	5
57	26	1	96.395	25	0	HC	0	5	5	5	5	5
58	25	2	97.195	28	0	HC	0	8	5	5	5	5
59	27	2	97.775	29	0	HC	0	5	5	5	9	5
60	23	1	96.685	33	0	HC	0	6	10	7	5	5
61	21	1	97.385	25	0	HC	0	5	5	5	5	5
62	18	1	98.1	40	0	HC	0	12	13	5	5	5
63	20	1	97.23	27	0	HC	0	7	5	5	5	5
64	28	2	98.16	27	0	HC	0	5	7	5	5	5
65	26	1	98.1	41	0	HC	1	15	6	5	10	5
66	37	1	98.995	48	0	HC	1	16	15	5	7	5
67	50	1	97.525	30	0	HC	0	6	9	5	5	5
68	31	1	96.775	32	0	HC	0	6	7	5	9	5
69	27	1	96.49	54	0	HC	1	8	23	5	13	5
70	27	2	96.49	25	0	HC	0	5	5	5	5	5
71	29	1	96.84	28	0	HC	0	5	7	5	6	5
72	21	1	96.465	29	0	HC	0	5	5	5	9	5
73	20	1	95.995	27	0	HC	0	7	5	5	5	5
74	30	1	95.485	48	0	HC	1	16	13	6	8	5
75	23	1	96.525	53	0	HC	1	18	19	5	6	5
76	23	2	97.02	39	0	HC	0	13	8	6	7	5
77	22	1	95.32	54	0	HC	1	14	19	6	10	5
78	27	1	97.535	25	0	HC	0	5	5	5	5	5
79	22	1	96.465	26	0	HC	0	6	5	5	5	5
80	56	2	99.505	36	0	HC	0	10	10	6	5	5
81	22	1	96.83	38	0	HC	1	6	9	5	10	8
82	23	2	100	49	0	HC	1	11	18	5	10	5
83	65	1	98.7	32	0	HC	0	7	10	5	5	5
84	48	2	99.245	63	0	HC	1	21	21	5	11	5
85	24	1	99.89	30	0	HC	0	5	6	5	9	5
86	55	1	99.075	44	0	HC	1	5	9	5	10	15
87	23	1	99.21	51	0	HC	1	14	16	6	7	8
88	47	1	99.155	65	0	HC	1	16	20	12	7	10
89	52	1	97.215	49	0	HC	0	15	14	8	7	5
90	21	1	97.125	58	0	HC	1	15	20	7	11	5
91	19	1	98.24	67	0	HC	1	25	12	10	10	10
92	24	2	98.995	47	0	HC	1	10	17	5	7	8
93	40	1	99.72	48	0	HC	1	8	5	5	5	25
94	24	1	98.745	61	0	HC	1	13	24	10	9	5
95	25	1	99.06	51	0	HC	1	22	9	6	8	6
96	31	1	98.945	56	0	HC	1	18	17	5	11	5
97	32	1	98.22	42	0	HC	0	14	11	6	6	5
98	24	1	98.87	77	0	HC	1	25	19	17	9	7
99	22	1	97.65	37	0	HC	0	5	13	5	6	8
100	55	1	96.225	28	0	HC	0	5	7	5	6	5
101	42	1	97.21	48	0	HC	1	9	21	6	7	5
102	58	1	96.905	37	0	HC	0	9	12	5	6	5
103	53	1	95.815	27	0	HC	0	5	7	5	5	5
104	46	1	96.125	59	0	HC	1	17	18	5	14	5
105	28	2	96.965	36	1	MDD	0	8	13	5	5	5
106	37	1	95.75	52	1	MDD	1	13	15	7	9	8
107	47	2	96.41	25	1	MDD	0	5	5	5	5	5
108	53	2	95.87	37	1	MDD	0	7	10	8	7	5
109	22	2	97.71	27	1	MDD	0	5	7	5	5	5
110	60	1	95.415	47	1	MDD	1	5	21	5	11	5
111	45	2	95.05	32	1	MDD	0	6	10	5	6	5
112	36	2	98.085	28	1	MDD	0	5	8	5	5	5
113	45	2	95.735	48	1	MDD	1	15	16	5	7	5
114	49	1	96.89	26	1	MDD	0	6	5	5	5	5
115	43	1	95.935	61	1	MDD	1	17	17	6	8	13
116	45	2	95.585	25	1	MDD	0	5	5	5	5	5
117	26	2	95.29	27	1	MDD	0	5	6	5	6	5
118	60	2	97.345	35	1	MDD	0	7	10	5	8	5
119	29	2	97.1	87	1	MDD	1	24	25	12	16	10
120	52	2	95.13	35	1	MDD	0	9	7	5	9	5
121	53	2	97.005	26	1	MDD	0	11	#NULL!	7	8	#NULL!
122	56	1	96.695	63	1	MDD	1	17	20	10	9	7
123	38	1	95.155	27	1	MDD	0	5	5	7	5	5
124	54	2	97.13	36	1	MDD	0	7	14	5	5	5
125	23	1	96.385	45	1	MDD	1	16	13	5	6	5
126	65	1	95.685	32	1	MDD	0	6	10	5	6	5
127	41	1	97.26	73	1	MDD	1	25	23	13	7	5
128	24	1	96.695	34	1	MDD	0	8	7	5	9	5
129	26	1	98.05	36	1	MDD	0	8	11	5	7	5
130	28	2	97.02	33	1	MDD	0	5	12	6	5	5
131	22	1	96.39	27	1	MDD	0	5	7	5	5	5
132	49	2	96.385	46	1	MDD	1	10	18	5	8	5
133	32	2	95.925	36	1	MDD	0	5	12	5	9	5
134	59	1	97.32	97	1	MDD	1	17	25	19	19	17
135	28	1	96.575	26	1	MDD	0	6	5	5	5	5
136	55	1	98.745	37	1	MDD	0	5	12	6	9	5
137	27	2	96.81	38	1	MDD	0	7	13	6	7	5
138	30	1	99.41	37	1	MDD	0	10	12	5	5	5
139	27	2	97.335	28	1	MDD	0	7	6	5	5	5
140	31	1	99.275	49	1	MDD	1	14	18	5	7	5
141	58	1	98.915	47	1	MDD	1	11	18	6	7	5
142	48	1	97.71	53	1	MDD	1	16	19	5	8	5
143	42	1	99.035	64	1	MDD	1	16	22	7	12	7
144	64	2	99.03	31	1	MDD	0	6	6	7	7	5
145	54	2	99.225	49	1	MDD	1	8	18	5	9	9
146	42	1	97.665	45	1	MDD	1	8	18	5	8	6
147	26	1	97.945	41	1	MDD	1	7	8	5	6	15
148	25	1	98.3	99	1	MDD	1	25	24	11	18	21
149	33	1	96.81	53	1	MDD	1	14	18	5	11	5
150	30	1	98.68	53	1	MDD	1	17	18	5	8	5
151	32	1	99.345	37	1	MDD	0	12	10	5	5	5
152	22	2	98.625	68	1	MDD	1	20	23	7	13	5
153	30	1	99.115	48	1	MDD	1	18	12	6	7	5
154	26	1	100	51	1	MDD	1	20	11	7	8	5
155	58	1	99.015	59	1	MDD	1	17	20	7	8	7
156	36	1	99.275	42	1	MDD	0	15	12	5	5	5
157	57	1	99.01	71	1	MDD	1	20	17	8	8	18
158	22	2	99.055	42	1	MDD	0	11	11	9	6	5
159	48	1	99.085	37	1	MDD	0	5	13	5	9	5
160	25	2	98.875	37	1	MDD	0	9	12	5	6	5
161	25	1	96.62	41	1	MDD	0	9	14	5	8	5
162	20	2	99.71	54	1	MDD	1	11	15	10	13	5
163	19	1	98.715	46	1	MDD	1	13	15	5	8	5
164	27	1	96.19	52	1	MDD	1	11	17	10	9	5
165	45	1	96.64	60	1	MDD	1	7	24	8	16	5
166	57	1	96.525	87	1	MDD	1	21	23	12	11	20
167	23	2	99.295	49	1	MDD	1	16	17	5	6	5
168	40	1	95.71	72	1	MDD	1	23	10	17	11	11
169	21	2	95.7653	29	0	HC	0	5	5	5	9	5
170	28	1	96.0838	35	0	HC	0	5	11	5	9	5
171	27	2	96.1293	25	0	HC	0	5	5	5	5	5
172	21	2	96.8374	25	0	HC	0	5	5	5	5	5
173	30	2	96.5221	38	0	HC	0	9	13	5	6	5
174	20	2	96.875	29	0	HC	0	5	5	5	9	5
175	26	1	96.8275	40	0	HC	0	10	12	8	5	5
176	20	2	96.3835	26	0	HC	0	5	5	5	6	5
177	30	2	96.2434	25	0	HC	0	5	5	5	5	5
178	29	1	95.7937	26	0	HC	0	5	6	5	5	5
179	32	2	95.6642	78	1	SAD	1	19	17	10	13	19
180	20	2	96.2175	26	1	SAD	0	5	5	5	6	5
181	29	2	95.9587	64	0	HC	1	22	15	15	7	5
182	37	2	95.8528	42	0	HC	1	13	13	5	6	5
183	23	1	96.2861	52	0	HC	1	9	19	6	13	5
184	29	1	96.8645	73	1	SAD	1	18	25	9	16	5
185	27	2	96.0894	68	1	SAD	1	23	20	8	12	5
186	48	1	96.5134	62	0	HC	1	20	21	5	11	5
187	22	2	96.5496	30	1	SAD	0	6	8	5	6	5
188	32	2	96.1184	40	1	SAD	1	11	9	6	6	8
189	21	1	96.6109	39	1	SAD	0	11	10	5	6	7
190	19	1	95.6715	44	1	SAD	1	9	11	6	13	5
191	27	1	95.4333	34	0	HC	0	7	8	5	9	5
192	22	2	96.187	28	1	SAD	0	5	7	5	6	5
193	23	2	96.4833	35	1	SAD	0	7	12	5	6	5
194	19	2	95.6531	47	1	SAD	1	9	18	5	9	6
195	21	2	96.3258	25	0	HC	0	5	5	5	5	5
196	32	1	96.2388	63	1	SAD	1	17	21	6	14	5
197	20	2	96.1624	95	1	SAD	1	21	23	11	17	23
198	25	2	96.1552	28	1	SAD	0	8	5	5	5	5
199	30	2	96.05	27	0	HC	0	7	5	5	5	5
200	29	1	96.3712	31	0	HC	0	7	9	5	5	5
201	21	1	96.3958	64	1	SAD	1	18	17	13	11	5
202	28	2	96.3936	60	1	SAD	1	14	23	7	9	7
203	22	1	95.7655	25	0	HC	0	5	5	5	5	5
204	28	2	95.7419	67	1	SAD	1	12	17	9	10	19
205	20	2	96.3094	39	1	SAD	1	13	8	7	6	5
206	25	2	95.7149	51	0	HC	1	17	12	5	8	9
207	31	1	95.9289	27	0	HC	0	5	7	5	5	5
208	24	2	96.4468	35	1	SAD	0	8	11	5	6	5
209	24	2	96.3227	25	0	HC	0	5	5	5	5	5
210	32	2	96.3066	32	0	HC	0	10	7	5	5	5
211	24	1	96.8253	26	0	HC	0	5	6	5	5	5
212	43	2	96.3863	43	1	SAD	1	11	9	8	6	9
213	24	1	96.3847	46	0	HC	1	12	15	5	9	5
214	30	1	96.2412	43	1	SAD	0	11	14	5	8	5
215	41	1	96.697	66	1	SAD	1	16	19	16	10	5
216	23	2	96.0948	57	1	SAD	1	16	21	5	10	5
217	22	1	96.247	35	1	SAD	0	8	10	5	7	5
218	20	2	95.8795	28	0	HC	0	6	7	5	5	5
219	24	2	95.9165	26	0	HC	0	5	6	5	5	5
220	21	2	96.5571	29	1	SAD	0	8	6	5	5	5
221	27	2	96.3651	25	1	SAD	0	5	5	5	5	5
222	21	1	96.7438	31	0	HC	0	6	5	6	9	5
223	24	2	95.6595	52	1	SAD	1	11	20	8	8	5
224	37	1	97.06	56	1	SAD	1	12	22	5	12	5
225	20	2	96.5246	32	1	SAD	0	7	9	5	6	5
226	20	2	96.1892	37	1	SAD	0	8	12	5	7	5
227	29	1	96.1121	31	0	HC	0	6	6	5	9	5
228	19	2	95.9518	32	1	SAD	0	6	10	5	5	6
229	31	1	96.1024	31	1	SAD	0	5	10	5	6	5
230	22	2	96.6473	46	0	HC	1	14	14	5	8	5
231	45	1	96.5213	44	1	SAD	1	10	18	6	5	5
232	37	2	95.8945	38	1	SAD	0	10	9	5	9	5
233	20	2	96.2863	27	1	SAD	0	6	6	5	5	5
234	20	2	96.784	28	1	SAD	0	6	7	5	5	5
235	19	2	96.1272	26	1	SAD	0	6	5	5	5	5
236	50	2	96.8688	73	0	HC	1	20	23	15	10	5
237	30	1	96.3175	30	0	HC	0	6	9	5	5	5
238	27	1	96.3247	33	0	HC	0	6	10	5	7	5
239	38	1	97.1953	33	1	SAD	0	5	11	5	7	5
240	22	1	96.1421	48	1	SAD	1	11	16	8	8	5
241	23	2	96.2903	29	1	SAD	0	7	6	5	6	5
242	45	2	96.9708	70	1	SAD	1	25	22	5	13	5
243	20	1	95.894	37	1	SAD	0	9	12	6	5	5
244	25	1	96.6535	39	1	SAD	0	8	13	5	8	5
245	22	2	96.3474	29	1	SAD	0	5	9	5	5	5
246	20	2	96.7234	53	1	SAD	1	14	20	5	8	6
247	27	2	96.2796	29	1	SAD	0	5	9	5	5	5
248	21	2	96.7651	41	1	SAD	0	12	13	5	6	5
249	26	2	96.7059	55	1	SAD	1	20	15	6	9	5
250	30	1	96.6414	36	1	SAD	0	5	12	5	9	5
251	19	1	97.0037	38	1	SAD	0	9	13	5	6	5
252	22	2	96.1492	26	1	SAD	0	5	6	5	5	5
253	24	2	96.6636	28	0	HC	0	8	5	5	5	5
254	19	2	96.0171	29	0	HC	0	6	7	5	6	5
255	33	2	96.0497	28	0	HC	0	7	5	5	6	5
256	24	1	96.5658	41	0	HC	0	8	14	5	9	5
257	21	2	96.5542	27	0	HC	0	6	6	5	5	5
258	23	2	96.4834	38	0	HC	1	9	9	5	7	8
259	29	2	96.1253	47	0	HC	1	12	10	12	8	5
260	24	1	95.937	42	0	HC	1	14	12	5	6	5
261	22	2	96.4188	42	0	HC	1	10	15	5	7	5
262	20	2	96.1911	56	0	HC	1	17	15	5	14	5
263	25	2	96.4958	34	0	HC	0	8	8	5	8	5
264	24	2	96.3212	25	0	HC	0	5	5	5	5	5
265	26	1	96.315	51	0	HC	1	13	15	9	9	5
266	44	1	96.1871	50	0	HC	1	12	20	5	8	5
267	24	1	96.3556	40	0	HC	1	5	19	5	6	5
268	26	2	95.9698	25	0	HC	0	5	5	5	5	5
269	23	2	96.8088	33	0	HC	1	5	7	5	11	5
270	20	2	96.6088	55	0	HC	1	10	21	5	14	5
271	27	2	96.4693	72	0	HC	1	19	23	7	13	10
272	22	2	95.9839	25	0	HC	0	5	5	5	5	5
273	25	2	96.1359	28	0	HC	0	6	7	5	5	5
274	40	2	97.85	42	0	HC	1	9	18	5	5	5
275	18	2	96.735	30	0	HC	0	8	7	5	5	5
276	22	2	96.895	28	0	HC	0	7	6	5	5	5
277	21	2	96.945	27	0	HC	0	6	6	5	5	5
278	23	2	97.235	29	0	HC	0	5	5	5	9	5
279	21	2	96.015	30	0	HC	0	8	7	5	5	5
280	24	2	98.115	27	0	HC	0	7	5	5	5	5
281	23	2	99.205	29	0	HC	0	6	8	5	5	5
282	19	2	97.45	26	0	HC	0	5	5	6	5	5
283	29	2	99.36	29	0	HC	0	6	7	5	6	5
284	26	2	99.305	46	0	HC	0	13	8	15	5	5
285	21	2	97.355	32	0	HC	0	7	6	5	9	5
286	28	1	97.77	27	0	HC	0	6	6	5	5	5
287	23	2	99.835	34	0	HC	0	10	7	7	5	5
288	22	2	96.12	27	0	HC	0	6	6	5	5	5
289	48	2	96.71	34	0	HC	0	5	12	5	7	5
290	21	2	97.87	25	0	HC	0	5	5	5	5	5
291	36	2	96.725	25	0	HC	0	5	5	5	5	5
292	48	2	95.985	28	0	HC	0	5	8	5	5	5
293	48	2	95.815	38	0	HC	1	13	9	6	5	5
294	26	2	96.84	42	0	HC	0	9	13	6	9	5
295	25	2	99.12	40	0	HC	0	10	14	5	6	5
296	21	2	96.195	34	0	HC	0	8	8	6	5	7
297	40	1	96.105	44	0	HC	1	13	8	8	6	9
298	46	2	96.64	58	0	HC	1	18	16	5	14	5
299	24	1	99.84	27	0	HC	0	5	7	5	5	5
300	29	2	96.86	29	0	HC	0	6	8	5	5	5
301	35	2	95.955	48	0	HC	1	16	14	6	7	5
302	26	2	97.725	27	0	HC	0	5	7	5	5	5
303	30	2	97.4	32	0	HC	0	6	8	5	7	6
304	19	2	98.495	30	0	HC	0	7	8	5	5	5
305	21	2	97.315	33	0	HC	0	10	8	5	5	5
306	18	2	96.415	28	0	HC	0	6	6	6	5	5
307	28	2	100	49	0	HC	1	13	16	5	10	5
308	26	1	97.27	37	0	HC	1	8	8	6	5	10
309	37	2	96.525	34	0	HC	0	8	11	5	5	5
310	50	2	97.88	36	0	HC	0	8	10	5	8	5
311	28	1	97.86	41	0	HC	1	7	15	6	8	5
312	22	2	97.86	36	0	HC	0	10	10	5	6	5
313	31	2	96.94	36	0	HC	0	7	10	5	9	5
314	32	2	97.805	29	0	HC	0	5	8	6	5	5
315	30	2	96.965	33	0	HC	0	5	9	5	9	5
316	40	1	96.575	27	0	HC	0	7	5	5	5	5
317	49	2	95.715	27	0	HC	0	7	5	5	5	5
318	27	2	99.22	32	0	HC	0	6	9	5	7	5
319	25	2	97.845	26	0	HC	0	6	5	5	5	5
320	26	2	98.215	25	0	HC	0	5	5	5	5	5
321	25	2	97.38	32	0	HC	0	7	6	5	9	5
322	20	2	97.13	27	0	HC	0	5	7	5	5	5
323	25	1	97.22	43	0	HC	1	15	12	6	5	5
324	21	2	97.785	33	0	HC	0	8	8	5	7	5
325	31	2	97.425	30	0	HC	0	5	8	7	5	5
326	28	2	99.12	57	0	HC	1	19	15	11	7	5
327	27	1	96.2383	34	0	HC	0	6	12	5	6	5
328	41	2	95.8272	68	1	SAD	1	23	19	5	15	6
329	21	1	96.2455	32	0	HC	0	9	6	5	6	5
330	25	1	96.8195	39	0	HC	0	7	14	5	8	5
331	19	2	96.1688	42	0	HC	1	12	9	11	5	5
332	23	1	96.0249	28	0	HC	0	7	6	5	5	5
333	22	2	96.296	31	0	HC	0	6	7	5	5	5
334	20	1	95.3339	25	0	HC	0	5	5	5	5	5
335	19	2	95.3277	45	0	HC	1	7	13	5	8	12
336	24	2	95.6928	27	0	HC	0	7	6	5	5	5
337	28	1	96.18	42	0	HC	1	10	13	5	10	5
338	23	2	95.5429	27	0	HC	0	7	5	5	5	5
339	24	2	96.6532	29	0	HC	0	6	5	5	5	5
340	23	2	96.349	43	0	HC	0	12	13	5	8	5
341	28	2	95.845	27	0	HC	0	6	5	5	5	5
342	27	2	96.3598	37	0	HC	0	6	11	5	9	6
343	24	1	96.66	26	1	SAD	0	5	6	5	5	5
344	23	1	96.4985	31	0	HC	0	7	8	5	6	5
345	25	1	96.5471	30	0	HC	0	5	8	6	6	5
346	20	2	95.2705	40	1	SAD	0	11	11	5	8	5
347	25	2	96.4427	28	0	HC	0	5	7	5	5	5
348	23	2	95.7809	28	1	SAD	0	6	6	5	5	6
349	34	2	95.9399	32	1	SAD	0	7	9	5	5	5
350	25	2	96.4444	31	1	SAD	0	6	9	5	5	5
351	26	2	96.986	35	1	SAD	1	13	6	6	5	5
352	24	2	96.1563	30	1	SAD	0	7	8	5	5	5
353	30	1	95.9497	53	1	SAD	1	17	12	8	7	9
354	25	2	96.2584	36	1	SAD	0	10	10	5	6	5
355	24	2	96.4335	38	1	SAD	0	12	10	5	6	5
356	19	2	96.0515	32	1	SAD	0	6	8	5	6	5
357	26	1	96.3073	40	1	SAD	0	12	11	5	5	5
358	20	2	96.0664	27	1	SAD	0	6	5	5	5	5

## Sheet: Table S2
Table S2: Shapiro-Wilk Test results of the variables analyzed within this project
Variable	W	P_Value
Age	0.835968067422226	8.41e-19
cg10888111	0.9102580659936891	1e-13
CTQ	0.8472263324953102	3.22e-18
Disorder	0.6352482909895911	6.63e-27
ELA	0.6290432688732868	4.2e-27
emo_abuse	0.8637369294991449	3.91e-17
emo_neglect	0.9133222629245448	1.83e-13
phys_abuse	0.5400863062541281	1.62e-29
phys_neglect	0.7870961305895201	2.81e-21
Sex	0.6250824823065058	3.19e-27
sex_abuse	0.4464656901870184	1.07e-31

## Sheet: Table S3
Table S3: Results of the quantile regression model fitted for the overall cohort (cg10888111 methylation ~ Disorder*ELA + Age + Sex + Cohort, tau = 0.5) and the MDD subcohort (cg10888111 methylation ~ Disorder*ELA + Age + Sex, tau = 0.5)
	Predictor	Coefficient	Std_Error	t_value	P_Value
Overall cohort	(Intercept)	97.7178	0.431805	226.301	0
	DisorderHC	-0.082478	0.235416	-0.350349	0.726
	ELAlow ELA	-0.155716	0.205846	-0.756468	0.45
	Age	-0.006852	0.00961471	-0.712658	0.477
	Sexfemale	-0.01706	0.126637	-0.134715	0.893
	cohortMDD	-0.176852	0.273676	-0.64621	0.519
	cohortSAD	-1.1153	0.181685	-6.13863	0
	DisorderHC:ELAlow ELA	0.036362	0.266468	0.136459	0.892
MDD cohort (with interaction of Disorder and ELA)	(Intercept)	97.4873	0.802904	121.418	0
	DisorderHC	0.672308	0.86511	0.777136	0.439
	ELAlow ELA	-0.893846	0.695571	-1.28505	0.201
	Age	0.00423077	0.0149803	0.282423	0.778
	Sexfemale	0.308077	0.392912	0.784087	0.435
	DisorderHC:ELAlow ELA	-0.621923	0.973982	-0.638537	0.524
MDD cohort (without interaction of Disorder and ELA)	(Intercept)	97.9606	0.725383	135.047	0
	DisorderHC	0.1602	0.371684	0.431012	0.667
	ELAlow ELA	-1.2634	0.578628	-2.18344	0.031
	Age	-0.0006	0.0155607	-0.0385587	0.969
	Sexfemale	0.3396	0.373566	0.909076	0.365
